# Supplementary material for: Role of frustrations in cell reprogramming
Source: PNAS Nexus. 2025 Sep 22;4(10):pgaf303. doi: 10.1093/pnasnexus/pgaf303 (PMC12487780; doi:10.1093/pnasnexus/pgaf303)
Supplement: pgaf303_Supplementary_Data [file pgaf303_supplementary_data.zip]

Archive with 2 entries (2 files):
- PNASNEXUS-PNASNEXUS-2025-00656R-s02.csv
- PNASNEXUS-PNASNEXUS-2025-00656R-s01.pdf
