# Supplementary material for: Role of frustrations in cell reprogramming
Source: PNAS Nexus. 2025 Sep 22;4(10):pgaf303. doi: 10.1093/pnasnexus/pgaf303 (PMC12487780; doi:10.1093/pnasnexus/pgaf303)
Supplement: pgaf303_Supplementary_Data [file pgaf303_supplementary_data.zip › PNASNEXUS-PNASNEXUS-2025-00656R-s02.csv]

In	Out	Regulation	References
Sox2	Sall4	+	10.1016/j.cell.2012.08.023
Sall4	Fgf4	+	10.1016/j.cell.2012.08.023
Sall4	Pou5f1	+	10.1016/j.cell.2012.08.023
Esrrb	Sox2	+	10.1016/j.cell.2012.08.023
Nanog	Dppa2	+	10.1016/j.cell.2012.08.023
Dppa2	Nanog	+	10.1016/j.cell.2012.08.023
Sox2	Esrrb	+	10.1016/j.cell.2012.08.023
Esrrb	Ezh2	+	10.1016/j.cell.2012.08.023
Pou5f1	Ino80	+	10.1016/j.stem.2014.02.013
Nanog	Ino80	+	10.1016/j.stem.2014.02.013
Sox2	Ino80	+	10.1016/j.stem.2014.02.013
Klf4	Ino80	+	10.1016/j.stem.2014.02.013
Esrrb	Ino80	+	10.1016/j.stem.2014.02.013
Jun	Twist2	+	10.1038/ncb3193
Jun	Zeb2	+	10.1038/ncb3193
Jun	Esrrb	-	10.1038/ncb3193
Jun	Nanog	-	10.1038/ncb3193
Jun	Pou5f1	-	10.1038/ncb3193
Jun	Rex1	-	10.1038/ncb3193
Jun	Sall4	-	10.1038/ncb3193
Jun	Cdh1	-	10.1038/ncb3193
Jdp2	Jun	-	10.1038/ncb3193
Jun	Gata4	+	10.1038/ncb3193
Jun	Gata6	+	10.1038/ncb3193
Tgfb1	Suv39h1	+	10.1016/j.cell.2012.12.033
Tgfb1	Suv39h2	+	10.1016/j.cell.2012.12.033
Pou5f1	Tgfb1	-	10.1016/j.stem.2010.04.014
Sox2	Tgfb1	-	10.1016/j.stem.2010.04.014
Klf4	Cdh1	+	10.1016/j.stem.2010.04.014
Klf4	Tgfb1	-	10.1016/j.stem.2010.04.014
Myc	Tgfb1	-	10.1016/j.stem.2010.04.014
Esrrb	Ep300	+	10.1016/j.stem.2018.05.020
Pou5f1	Sap30	+	10.1016/j.stem.2017.10.012
Sox2	Sap30	+	10.1016/j.stem.2017.10.012
Klf4	Sap30	+	10.1016/j.stem.2017.10.012
miR200	miR200	+	10.1016/j.stem.2014.01.001
miR141	miR141	+	10.1016/j.stem.2014.01.001
Bmp4	Suv39h1	+	10.1038/ng.2491
Bmp4	Setdb1	+	10.1038/ng.2491
Bmp4	Ehmt2	+	10.1038/ng.2491
Nanog	Pou5f1	+	10.1038/ng1760
Nanog	Foxd3	+	10.1038/ng1760
Nanog	Tfcp2l1	+	10.1038/ng1760
Nanog	Bmp4	+	10.1038/ng1760
Nanog	Nanog	+	10.1038/ng1760
Pou5f1	Cdx2	-	10.1038/ng1760
Pou5f1	Esrrb	+	10.1038/ng1760
Nanog	Esrrb	+	10.1038/ng1760
Nanog	Sox2	+	10.1038/ng1760
Nanog	Rif1	+	10.1038/ng1760
Nanog	Tcf7l1	+	10.1038/ng1760
Pou5f1	Trp53	+	10.1038/ng1760
Pou5f1	Sox2	+	10.1038/ng1760
Pou5f1	Tcf7l1	+	10.1038/ng1760
Pou5f1	Rif1	+	10.1038/ng1760
Esrrb	Zfp42	+	10.1038/ng1760
Rif1	Zfp42	+	10.1038/ng1760
Pou5f1	Nanog	+	10.1038/ng1760
Pou5f1	Zic3	+	10.1038/ng1760
Nanog	Zic3	+	10.1038/ng1760
Sox2	Pou5f1	+	10.1016/j.cell.2005.08.020
Sox2	Sox2	+	10.1016/j.cell.2005.08.020
Sox2	Nanog	+	10.1016/j.cell.2005.08.020
Sox2	Zic3	+	10.1016/j.cell.2005.08.020
Nanog	Tcl1	+	10.1038/nature04915
Pou5f1	Tcl1	+	10.1038/nature04915
Sox2	Tcl1	+	10.1038/nature04915
Esrrb	Nanog	+	10.1038/nature04915
Esrrb	Pou5f1	+	10.1038/nature04915
Tcl1	Nanog	+	10.1038/nature04915
Tcl1	Pou5f1	+	10.1038/nature04915
Tcl1	Sox2	+	10.1038/nature04915
Nanog	Snai1	-	10.1038/nature04915
Nanog	Cdx2	-	10.1038/nature04915
Nanog	Cebpa	-	10.1038/nature04915
Nanog	Jun	-	10.1038/nature04915
Sox2	Snai1	-	10.1038/nature04915
Sox2	Cdx2	-	10.1038/nature04915
Sox2	Cebpa	-	10.1038/nature04915
Sox2	Jun	-	10.1038/nature04915
Esrrb	Jun	-	10.1038/nature04915
Esrrb	Cebpa	-	10.1038/nature04915
Esrrb	Cdx2	-	10.1038/nature04915
Esrrb	Snai1	-	10.1038/nature04915
Nanog	Gata4	-	10.1016/S0092-8674(03)00393-3
Nanog	Gata6	-	10.1016/S0092-8674(03)00393-3
Pou5f1	Zfp42	+	10.1038/74199
Pou5f1	Fgf4	+	10.1038/74199
Sp1	Sumo1	+	10.1007/s11033-009-9476-8
E2f1	Sumo1	+	10.1007/s11033-009-9476-8
Sumo1	Sp3	-	10.1093/emboj/cdf510
Pias1	Sp3	-	10.1093/emboj/cdf510
E2f4	Sp1	+	10.1042/BJ20021166
Sp1	Sp1	+	10.1042/BJ20021166
Cebpa	Sp1	+	10.1042/BJ20021166
Sp3	Sp1	-	10.1042/BJ20021166
Pou5f1	Sox17	+	10.1083/jcb.200901040
Sox17	Sox2	-	10.1083/jcb.200901040
Sox17	Pou5f1	-	10.1083/jcb.200901040
Bmp2	Pou5f1	+	10.1083/jcb.200901040
Lef1	Sall4	+	10.1016/j.bbrc.2006.07.124
Cdx2	Pou5f1	-	10.1016/j.cell.2005.08.040
Sp3	Nanog	+	10.1002/stem.143
Klf4	Nanog	+	10.1002/stem.143;10.1038/emboj.2013.177
Zic3	Sox17	-	10.1091/mbc.E06-07-0624
Zic3	Gata4	-	10.1091/mbc.E06-07-0624
Zic3	Gata6	-	10.1091/mbc.E06-07-0624
Zic3	Foxa2	-	10.1091/mbc.E06-07-0624
Zic3	Sox7	-	10.1091/mbc.E06-07-0624
Myc	Sp1	-	10.1016/S0014-4827(02)00020-4
Smad2	Sp1	-	10.1016/S0014-4827(02)00020-4
Smad4	Sp1	-	10.1016/S0014-4827(02)00020-4
Tcf7l1	Pou5f1	-	10.1101/gad.1642408
Tcf7l1	Sox2	-	10.1101/gad.1642408
Tcf7l1	Nanog	-	10.1101/gad.1642408
Tcf7l1	Tcf7l1	+	10.1101/gad.1642408
Pou5f1	Klf4	+	10.1186/1471-213X-7-46
Sox2	Klf4	+	10.1186/1471-213X-7-46
Nanog	Klf4	+	10.1186/1471-213X-7-46
Pou5f1	Prdm14	+	10.1186/1471-213X-7-46
Sox2	Prdm14	+	10.1186/1471-213X-7-46
Nanog	Prdm14	+	10.1186/1471-213X-7-46
Gata6	Gata4	+	10.1101/gad.12.22.3579
Tcl1	Akt1	+	10.1242/dev.02787
Sall4	Nanog	+	10.1074/jbc.C600122200
Nanog	Sall4	+	10.1074/jbc.C600122200
Gata6	Nanog	-	10.1016/j.devcel.2006.02.020
Gata6	Gata6	+	10.1016/j.devcel.2006.02.020
Sumo1	Gata4	+	10.1074/jbc.M407494200
Pias1	Gata4	+	10.1074/jbc.M407494200
E2f4	Foxd3	+	10.1101/gad.943102
Pou5f1	Foxd3	+	10.1186/1471-2164-10-314
Pou5f1	Gata6	-	10.1186/1471-2164-10-314
Pou5f1	Gsc	-	10.1186/1471-2164-10-314
Pou5f1	Pou5f1	+	10.1634/stemcells.2006-0426
Pou5f1	Parp1	+	10.1634/stemcells.2006-0426
Pou5f1	Bmp4	-	10.1634/stemcells.2006-0426
Pou5f1	Sall4	+	10.1634/stemcells.2007-1002
Pou5f1	Setdb1	+	10.1634/stemcells.2007-1002
Sox2	Foxd3	+	10.1634/stemcells.2007-1002
Sox2	Setdb1	+	10.1634/stemcells.2007-1002
Nanog	Setdb1	+	10.1634/stemcells.2007-1002
Sox17	Gata4	+	10.1002/stem.639
Sox17	Gata6	+	10.1002/stem.639
Sox17	Sox7	+	10.1002/stem.639
Sox17	Foxa2	+	10.1002/stem.639
Sox17	Foxa1	+	10.1242/dev.01176
Pou5f1	Foxa2	-	10.1073/pnas.062041099
Pou5f1	Foxa1	-	10.1073/pnas.062041099
Foxd3	Foxa2	+	10.1073/pnas.062041099
Foxd3	Foxa1	+	10.1073/pnas.062041099
Prdm14	Gata6	-	10.1016/j.bbrc.2007.12.189
Sp1	Cebpa	-	10.1128/MCB.19.7.4855
Sox2	Gata6	-	10.1128/MCB.25.14.6031-6046.2005
Pou5f1	Bmp2	-	10.1128/MCB.25.14.6031-6046.2005
Sox2	Bmp2	-	10.1128/MCB.25.14.6031-6046.2005
Smad2	Nanog	+	10.1074/jbc.M112.446591
Smad2	Cdx2	-	10.1074/jbc.M112.446591
Smad2	Sox17	+	10.1074/jbc.M112.446591
Smad2	Foxa2	+	10.1074/jbc.M112.446591
Smad2	Gata4	+	10.1074/jbc.M112.446591
Smad2	Bmp2	-	10.1074/jbc.M112.446591
Tgfb1	Smad2	+	10.1016/j.stem.2008.07.001
Nanog	Sox17	+	10.1038/s41467-022-30858-8
Gata6	Sox17	+	10.1038/s41467-022-30858-8
Gata6	Bmp4	-	10.1038/s41467-022-30858-8
Gata6	Zfp42	-	10.1038/s41467-022-30858-8
Gata6	Prdm14	-	10.1038/s41467-022-30858-8
Nodal	Smad2	+	10.1126/scisignal.2000841
Smad2	Kdm6b	+	10.1126/scisignal.2000841
Smad2	Pou5f1	+	10.1002/stem.666
Smad2	Myc	+	10.1002/stem.666
Smad2	Dppa4	+	10.1002/stem.666
Smad2	Nodal	+	10.1002/stem.666
Smad2	Gata6	+	10.1002/stem.666
Smad2	Zeb2	-	10.1016/j.stem.2009.11.015
Nanog	Zeb2	-	10.1016/j.stem.2009.11.015
Pou5f1	Zeb2	-	10.1016/j.stem.2009.11.015
Sox2	Zeb2	+	10.1016/j.stem.2009.11.015
Zeb2	Nodal	-	10.1016/j.stem.2009.11.015
Zeb2	Nanog	-	10.1016/j.stem.2009.11.015
Zeb2	Gsc	-	10.1016/j.stem.2009.11.015
Zeb2	Sox17	-	10.1016/j.stem.2009.11.015
Smad4	Smad2	+	10.1016/j.cell.2011.11.032
Klf4	Zeb2	-	10.1016/j.molcel.2019.01.042
Cebpa	Cdk9	+	10.1038/ncb3326
Cdk9	Pou5f1	+	10.1038/ncb3326
Cdk9	Cdh1	+	10.1038/ncb3326
Cebpa	Klf4	+	10.1038/ncb3326
Cebpa	Tet2	+	10.1038/ncb3326
Sall4	Gata4	+	10.1038/s42003-020-01346-w
Gata4	Foxa2	+	10.1038/s42003-020-01346-w
Sox17	Twist2	-	10.1038/s42003-020-01346-w
Sall4	Sox2	+	10.1016/j.stem.2008.08.004
Sall4	Gata6	+	10.1016/j.stem.2008.08.004
Sall4	Sox17	+	10.1016/j.stem.2008.08.004
Sall4	Sox7	+	10.1016/j.stem.2008.08.004
Sall4	Ezh2	+	10.1016/j.stem.2008.08.004
Sall4	Zfp42	+	10.1016/j.stem.2008.08.004
Sall4	Cdx2	-	10.1016/j.stem.2008.08.004
Ezh2	Bmp4	-	10.1016/j.stem.2008.08.004
Ezh2	Gata4	-	10.1016/j.stem.2008.08.004
Ezh2	Gata6	-	10.1016/j.stem.2008.08.004
Ezh2	Sox7	-	10.1016/j.stem.2008.08.004
Ezh2	Sox17	-	10.1016/j.stem.2008.08.004
Pou5f1	Snai1	-	10.1016/j.stem.2010.04.014
Snai1	Cdh1	-	10.1016/j.stem.2010.04.014
miR200	Zeb1	-	10.1038/ncb1722
miR200	Zeb2	-	10.1038/ncb1722
Zeb1	Cdh1	-	10.1038/ncb1722
Zeb2	Cdh1	-	10.1038/ncb1722
Bmp4	Suv39h2	+	10.1038/ng.2491
Pou5f1	Snai2	+	10.1038/ncb2765
Sox2	Snai2	-	10.1038/ncb2765
Klf4	Snai2	-	10.1038/ncb2765
Jun	Snai1	+	10.1038/ncb3193
Jun	Fgf4	-	10.1038/ncb3193
Jun	Tcl1	-	10.1038/ncb3193
Jun	Sox2	-	10.1038/ncb3193
Klf4	Esrrb	+	10.1038/nrm.2016.8
Tfcp2l1	Esrrb	+	10.1038/nrm.2016.8
Pou5f1	Kdm3a	+	10.1038/nrm3036
Pou5f1	Kdm4c	+	10.1038/nrm3036
Myc	E2f1	+	10.1038/nrm3036
Sox2	Fgf4	+	10.1038/nrm3584
Fgf4	Mapk1	+	10.1038/nrm3584
miR145	Sox2	-	10.1016/j.ydbio.2010.05.014
miR145	Pou5f1	-	10.1016/j.ydbio.2010.05.014
miR145	Klf4	-	10.1016/j.ydbio.2010.05.014
miR145	Myc	-	10.1016/j.ydbio.2010.05.014
Trp53	miR145	+	10.1016/j.ydbio.2010.05.014
Nanog	Dnmt3a	+	10.1016/j.ydbio.2010.05.014
Sox2	Dnmt3a	+	10.1016/j.ydbio.2010.05.014
Pou5f1	Dnmt3a	+	10.1016/j.ydbio.2010.05.014
Dnmt3a	Pou5f1	-	10.1016/j.ydbio.2010.05.014
Myc	miR200	+	10.1016/j.ydbio.2010.05.014
Myc	miR141	+	10.1016/j.ydbio.2010.05.014
Pou5f1	Dppa4	+	10.1016/j.cell.2009.01.001
Sox2	Dppa4	+	10.1016/j.cell.2009.01.001
Klf4	Dppa4	+	10.1016/j.cell.2009.01.001
Sox2	Tcf7l1	+	10.1016/j.cell.2009.01.001
Klf4	Tcf7l1	+	10.1016/j.cell.2009.01.001
Glis1	Myc	-	10.1038/nature10106
Tcf7l1	Esrrb	-	10.1016/j.stem.2012.06.008
Lif	Mapk1	+	10.1038/nature08113
Lif	Akt1	+	10.1038/nature08113
Tfcp2l1	Nanog	+	10.1038/emboj.2013.175
Mapk1	Nanog	-	10.1016/j.scr.2014.04.001
Gsk3b	Ctnnb1	-	10.1016/j.stemcr.2015.07.014
Ctnnb1	Tfcp2l1	+	10.1016/j.stemcr.2015.07.014
Pou5f1	Tfcp2l1	+	10.1016/j.stem.2012.06.008
Tcf7l1	Tfcp2l1	-	10.1016/j.stem.2012.06.008
Prdm14	Dnmt3a	-	10.1016/j.stem.2012.12.012
Prdm14	Tcl1	+	10.1016/j.stem.2012.12.012
Pou5f1	miR145	-	nrg.2016.156
Sox2	miR145	-	nrg.2016.156
Nanog	miR145	-	nrg.2016.156
miR145	Nanog	-	nrg.2016.156
Mbd2	Pou5f1	-	nrg.2016.156
Mbd2	Nanog	-	nrg.2016.156
miR101	Zeb1	-	10.1158/0008-5472.CAN-14-0225
miR101	Zeb2	-	10.1158/0008-5472.CAN-14-0225
miR101	Snai1	-	10.1158/0008-5472.CAN-14-0225
miR141	Zeb1	-	10.1158/0008-5472.CAN-14-0225
miR141	Zeb2	-	10.1158/0008-5472.CAN-14-0225
miR141	Tgfb1	-	10.1158/0008-5472.CAN-14-0225
miR200	Tgfb1	-	10.1158/0008-5472.CAN-14-0225
miR205	Zeb1	-	10.1158/0008-5472.CAN-14-0225
miR205	Zeb2	-	10.1158/0008-5472.CAN-14-0225
miR34	Snai1	-	10.1158/0008-5472.CAN-14-0225
miR34	Snai2	-	10.1158/0008-5472.CAN-14-0225
miR34	Twist2	-	10.1158/0008-5472.CAN-14-0225
miR34	Zeb1	-	10.1158/0008-5472.CAN-14-0225
Snai1	Snai1	-	10.1158/0008-5472.CAN-14-0225
Snai1	Snai2	+	10.1158/0008-5472.CAN-14-0225
Snai1	Twist1	+	10.1158/0008-5472.CAN-14-0225
Snai1	Zeb1	+	10.1158/0008-5472.CAN-14-0225
Snai1	Zeb2	+	10.1158/0008-5472.CAN-14-0225
Snai1	miR34	-	10.1158/0008-5472.CAN-14-0225
Snai1	miR101	-	10.1158/0008-5472.CAN-14-0225
Snai2	Cdh1	-	10.1158/0008-5472.CAN-14-0225
Snai2	Snai2	+	10.1158/0008-5472.CAN-14-0225
Snai2	Twist2	+	10.1158/0008-5472.CAN-14-0225
Snai2	miR101	-	10.1158/0008-5472.CAN-14-0225
Snai2	miR200	-	10.1158/0008-5472.CAN-14-0225
Tcf7l1	Cdh1	-	10.1158/0008-5472.CAN-14-0225
Twist1	Cdh1	-	10.1158/0008-5472.CAN-14-0225
Twist1	Snai1	+	10.1158/0008-5472.CAN-14-0225
Twist1	Snai2	+	10.1158/0008-5472.CAN-14-0225
Twist1	Tcf7l1	+	10.1158/0008-5472.CAN-14-0225
Twist1	Zeb1	+	10.1158/0008-5472.CAN-14-0225
Twist1	Zeb2	+	10.1158/0008-5472.CAN-14-0225
Twist2	Cdh1	-	10.1158/0008-5472.CAN-14-0225
Twist2	Snai1	+	10.1158/0008-5472.CAN-14-0225
Twist2	Snai2	+	10.1158/0008-5472.CAN-14-0225
Twist2	Twist1	+	10.1158/0008-5472.CAN-14-0225
Twist2	Zeb1	+	10.1158/0008-5472.CAN-14-0225
Twist2	Zeb2	+	10.1158/0008-5472.CAN-14-0225
Zeb1	miR141	-	10.1158/0008-5472.CAN-14-0225
Zeb1	miR200	-	10.1158/0008-5472.CAN-14-0225
Zeb1	miR34	-	10.1158/0008-5472.CAN-14-0225
Zeb1	Zeb1	+	10.1158/0008-5472.CAN-14-0225
Zeb2	miR200	-	10.1158/0008-5472.CAN-14-0225
Zeb2	Zeb2	+	10.1158/0008-5472.CAN-14-0225
Gsc	Snai1	+	10.1158/0008-5472.CAN-14-0225
Gsc	Twist1	+	10.1158/0008-5472.CAN-14-0225
Gsc	Zeb1	+	10.1158/0008-5472.CAN-14-0225
Gsc	Zeb2	+	10.1158/0008-5472.CAN-14-0225
Tgfb1	Gsc	+	10.1158/0008-5472.CAN-14-0225
Tgfb1	Snai1	+	10.1158/0008-5472.CAN-14-0225
Tgfb1	Snai2	+	10.1158/0008-5472.CAN-14-0225
Zeb1	Ovol2	-	10.1158/0008-5472.CAN-14-0225
Ovol2	Zeb1	-	10.1158/0008-5472.CAN-14-0225
Grhl2	Ovol2	+	10.1158/0008-5472.CAN-14-0225
Grhl2	Zeb1	-	10.1158/0008-5472.CAN-14-0225
Zeb1	Grhl2	-	10.1158/0008-5472.CAN-14-0225
Ovol2	Cdh1	+	10.1158/0008-5472.CAN-14-0225
Ovol2	Ovol2	-	10.1158/0008-5472.CAN-14-0225
Ovol2	Snai2	-	10.1158/0008-5472.CAN-14-0225
Ovol2	Trp63	-	10.1158/0008-5472.CAN-14-0225
Ovol2	Tgfb1	-	10.1158/0008-5472.CAN-14-0225
Zeb1	Cldn7	-	10.1158/0008-5472.CAN-14-0225
Cldn7	Cdh1	+	10.1158/0008-5472.CAN-14-0225
Cdh1	Snai2	-	10.1158/0008-5472.CAN-14-0225
Trp63	Snai2	+	10.1158/0008-5472.CAN-14-0225
Trp63	miR205	+	10.1158/0008-5472.CAN-14-0225
Trp63	Grhl2	+	10.1158/0008-5472.CAN-14-0225
Grhl2	Trp63	+	10.1158/0008-5472.CAN-14-0225
Zic3	Nanog	+	10.1089/scd.2012.0651
Tcf7l1	Klf4	-	10.1038/ncb2267
Mapk1	Pou5f1	-	10.1038/ncb2267
Mapk1	Sox2	-	10.1038/ncb2267
Mapk1	Klf4	-	10.1038/ncb2267
Ctnnb1	Tcf7l1	-	10.1038/ncb2267
Bmp4	Zbtb7a	+	10.1038/s41556-020-0516-x
Jun	Tgfb1	+	10.1186/s13578-022-00827-1
Jun	Runx1	+	10.1186/s13578-022-00827-1
Nkx3-1	Twist1	-	10.1038/s41556-018-0136-x
Nkx3-1	Snai1	-	10.1038/s41556-018-0136-x
Nkx3-1	Cdh1	+	10.1038/s41556-018-0136-x
miR34	Pou5f1	-	10.1038/ncb2613
miR34	Sox2	-	10.1038/ncb2613
miR34	Nanog	-	10.1038/ncb2613
Trp53	miR34	+	10.1038/ncb2613
Tgfb1	Sox17	+	10.1038/ncomms15166
Tgfb1	Foxa2	+	10.1038/ncomms15166
Snai1	Sox17	+	10.1038/ncomms15166
Snai1	Foxa2	+	10.1038/ncomms15166
Snai1	Gsc	+	10.1038/ncomms15166
Snai2	Sox17	+	10.1038/ncomms15166
Snai2	Foxa2	+	10.1038/ncomms15166
Zeb1	Sox17	+	10.1038/ncomms15166
Tfcp2l1	Klf4	+	10.1074/jbc.RA118.006341
Trp53	Esrrb	-	10.1155/2020/8483035
Trp53	Nanog	-	10.1155/2020/8483035
Akt1	Gsk3b	-	10.1016/j.celrep.2018.06.027
Gsk3b	Tcf7l1	+	10.1016/j.celrep.2018.06.027
Twist1	Twist2	+	10.1093/nar/gku567
Tgfb1	Pias1	-	10.1371/journal.pone.0013971
Pias1	Ezh2	-	10.1038/s41420-021-00765-w
miR101	Cdh1	+	10.1158/0008-5472.CAN-14-0225
Prdm14	Prdm14	+	10.1038/nature18004
Smad2	Smad2	+	10.1074/jbc.274.19.13637
Jun	Sp1	-	10.1016/S0014-4827(02)00020-4+10.1038/ncb3193
Prdm14	Gata4	-	10.1016/j.bbrc.2007.12.189
Prdm14	Sox7	-	10.1016/j.bbrc.2007.12.189
Prdm14	Cdx2	-	10.1016/j.bbrc.2007.12.189
Prdm14	Gsc	-	10.1016/j.bbrc.2007.12.189
Foxa2	Foxa2	-	10.1073/pnas.062041099
Foxa1	Foxa1	-	10.1073/pnas.062041099
Gata6	Sox7	+	10.1186/s12861-015-0079-4
Sox7	Bmp2	+	10.1089/scd.2019.0040
Sox7	Twist1	-	10.1089/scd.2019.0040
Sox7	Jun	-	10.1089/scd.2019.0040
Sox17	Fgfr2	+	10.1101/gad.1833510
Sox17	Sall4	-	10.1101/gad.1833510
Sox17	Nanog	-	10.1101/gad.1833510
Gata4	Sox17	+	10.1101/gad.1833510
Gata4	Gata6	+	10.1101/gad.1833510
Sox17	Ctnnb1	+	10.1111/j.1440-169X.2008.01056.x
Jun	Mbd3	+	10.1073/pnas.2104841118
Mbd3	Jun	+	10.1073/pnas.2104841118
Mbd3	Pou5f1	-	10.1073/pnas.2104841118
